# Supplementary material for: Modulation of dorsal premotor cortex differentially influences I‐wave excitability in primary motor cortex of young and older adults
Source: J Physiol. 2023 May 29;601(14):2959–74. doi: 10.1113/JP284204 (PMC10952229; doi:10.1113/JP284204)
Supplement: Supplementary file 1 — Statistical Summary Document [file TJP-601-2959-s001.xlsx]

## Sheet: Statistical Summary Table
Statistical Summary Document
Manuscript Title:	Modulation of dorsal premotor cortex differentially influences I-wave excitability in primary motor cortex of young and older adults
Authors:	Wei-Yeh Liao, George M Opie, Ulf Ziemann, John G Semmler
Animal model used, if applicable:	n/a
Underlying hypothesis:	Intermittent theta burst stimulation to dorsal premotor cortex selectively modulates the excitability of late I-waves in motor cortex, but this effect will be weaker in older adults.
Definitions of ‘n’:	n = 42 (young = 22)
Statistical summary table:
Experimental question number	Finding/ conclusion	Experimental location/variable	Mean value	Confidence intervals		n	Exact P value	Figure/table in which data are presented	Units	Data comparisons	Statistical test	Any other experimental factors	Comments
Multiple tests of the same question are shown in different rows		e.g. cortex vs cerebellum or genotype	(estimated marginal means)	(lower)	(upper)	(value)	If P is considered significant against a stated confidence limit, authors may indicate this in bold.The exact value must be stated unless P is less than 0.0001, in which case < is permitted.			e.g. WT vs KO		e.g. subjects’ age or sex	e.g. observation
1 Assessing differences in intensity of stimulator output at baseline
RMTPA	Residuals normally distributed	M1	--	--	--	42	0.2	--	--	Residual distribution	Kolmogorov-Smirnov
	No difference between sessions	Session (iTBS)	50.864	47.729	53.998	42	--	--	%MSO	--	GLMM	Subject as random effect
		Session (sham)	51.175	48.04	54.31	42	0.529	--	%MSO	Session effect	GLMM	Subject as random effect
	No difference between age groups	Age (young)	48.864	44.591	53.136	42	--	--	%MSO	--	GLMM	Subject as random effect
		Age (older)	53.175	48.694	57.656	42	0.17	--	%MSO	Age effect	GLMM	Subject as random effect
	No interaction between factors	Session & age (iTBS young)	48.727	44.401	53.053	42	--	Table 2	%MSO	--	GLMM	Subject as random effect
		Session & age (iTBS older)	53	48.463	57.537	42	--	Table 2	%MSO	--	GLMM	Subject as random effect
		Session & age (sham young)	49	44.674	53.326	42	--	Table 2	%MSO	--	GLMM	Subject as random effect
		Session & age (sham older)	53.35	48.813	57.887	42	0.938	Table 2	%MSO	Session & age effect	GLMM	Subject as random effect
AMTPA	Residuals normally distributed	M1	--	--	--	42	0.2	--	--	Residual distribution	Kolmogorov-Smirnov
	No difference between sessions	Session (iTBS)	43.086	40.403	45.77	42	--	--	%MSO	--	GLMM	Subject as random effect
		Session (sham)	43.584	40.9	46.268	42	0.416	--	%MSO	Session effect	GLMM	Subject as random effect
	No difference between age groups	Age (young)	41.795	38.187	45.404	42	--	--	%MSO	--	GLMM	Subject as random effect
		Age (older)	44.875	41.091	48.659	42	0.245	--	%MSO	Age effect	GLMM	Subject as random effect
	No interaction between factors	Session & age (iTBS young)	41.773	38.069	45.477	42	--	Table 2	%MSO	--	GLMM	Subject as random effect
		Session & age (iTBS older)	44.4	40.515	48.285	42	--	Table 2	%MSO	--	GLMM	Subject as random effect
		Session & age (sham young)	41.818	38.114	45.522	42	--	Table 2	%MSO	--	GLMM	Subject as random effect
		Session & age (sham older)	45.35	41.465	49.235	42	0.46	Table 2	%MSO	Session & age effect	GLMM	Subject as random effect
PA1mV	Residuals not normally distributed	M1	--	--	--	41	0.002	--	--	Residual distribution	Kolmogorov-Smirnov
	No difference between sessions	Session (iTBS)	64.881	60.517	69.245	41	--	--	%MSO	--	GLMM	Subject as random effect
		Session (sham)	63.995	59.632	68.358	41	0.689	--	%MSO	Session effect	GLMM	Subject as random effect
	Difference between age groups	Age (young)	58.696	53.568	63.824	41	--	--	%MSO	--	GLMM	Subject as random effect
		Age (older)	70.18	64.652	75.707	41	0.003	--	%MSO	Age effect	GLMM	Subject as random effect
	No interaction between factors	Session & age (iTBS young)	58.499	52.567	64.431	41	--	Table 2	%MSO	--	GLMM	Subject as random effect
		Session & age (iTBS older)	71.263	64.862	77.664	41	--	Table 2	%MSO	--	GLMM	Subject as random effect
		Session & age (sham young)	58.893	52.96	64.826	41	--	Table 2	%MSO	--	GLMM	Subject as random effect
		Session & age (sham older)	69.096	62.698	75.494	41	0.564	Table 2	%MSO	Session & age effect	GLMM	Subject as random effect
PA0.5mV	Residuals not normally distributed	M1	--	--	--	42	0.028	--	--	Residual distribution	Kolmogorov-Smirnov
	No difference between sessions	Session (iTBS)	59.7	55.576	63.824	42	--	--	%MSO	--	GLMM	Subject as random effect
		Session (sham)	59.365	55.245	63.486	42	0.757	--	%MSO	Session effect	GLMM	Subject as random effect
	Difference between age groups	Age (young)	54.824	49.367	60.281	42	--	--	%MSO	--	GLMM	Subject as random effect
		Age (older)	64.241	58.444	70.038	42	0.021	--	%MSO	Age effect	GLMM	Subject as random effect
	No interaction between factors	Session & age (iTBS young)	54.88	49.256	60.503	42	--	Table 2	%MSO	--	GLMM	Subject as random effect
		Session & age (iTBS older)	64.52	58.486	70.553	42	--	Table 2	%MSO	--	GLMM	Subject as random effect
		Session & age (sham young)	54.769	49.146	60.391	42	--	Table 2	%MSO	--	GLMM	Subject as random effect
		Session & age (sham older)	63.962	57.937	69.987	42	0.836	Table 2	%MSO	Session & age effect	GLMM	Subject as random effect
RMTAP	Residuals normally distributed	M1	--	--	--	39	0.189	--	--	Residual distribution	Kolmogorov-Smirnov
	No difference between sessions	Session (iTBS)	62.028	58.576	65.48	39	--	--	%MSO	--	GLMM	Subject as random effect
		Session (sham)	63.48	60.028	66.932	39	0.13	--	%MSO	Session effect	GLMM	Subject as random effect
	No difference between age groups	Age (young)	61.286	56.775	65.796	39	--	--	%MSO	--	GLMM	Subject as random effect
		Age (older)	64.222	59.35	69.094	39	0.381	--	%MSO	Age effect	GLMM	Subject as random effect
	No interaction between factors	Session & age (iTBS young)	60.667	55.977	65.357	39	--	Table 2	%MSO	--	GLMM	Subject as random effect
		Session & age (iTBS older)	63.389	58.323	68.455	39	--	Table 2	%MSO	--	GLMM	Subject as random effect
		Session & age (sham young)	61.905	57.215	66.595	39	--	Table 2	%MSO	--	GLMM	Subject as random effect
		Session & age (sham older)	65.056	59.99	70.121	39	0.822	Table 2	%MSO	Session & age effect	GLMM	Subject as random effect
AMTAP	Residuals normally distributed	M1	--	--	--	39	0.2	--	--	Residual distribution	Kolmogorov-Smirnov
	No difference between sessions	Session (iTBS)	55.555	52.055	59.054	42	--	--	%MSO	--	GLMM	Subject as random effect
		Session (sham)	56.743	53.244	60.243	42	0.061	--	%MSO	Session effect	GLMM	Subject as random effect
	No difference between age groups	Age (young)	54.273	49.52	59.026	42	--	--	%MSO	--	GLMM	Subject as random effect
		Age (older)	58.025	53.04	63.01	42	0.282	--	%MSO	Age effect	GLMM	Subject as random effect
	No interaction between factors	Session & age (iTBS young)	53.909	49.079	58.739	42	--	Table 2	%MSO	--	GLMM	Subject as random effect
		Session & age (iTBS older)	57.2	52.134	62.266	42	--	Table 2	%MSO	--	GLMM	Subject as random effect
		Session & age (sham young)	54.636	49.807	59.466	42	--	Table 2	%MSO	--	GLMM	Subject as random effect
		Session & age (sham older)	58.85	53.784	63.916	42	0.463	Table 2	%MSO	Session & age effect	GLMM	Subject as random effect
AP1mV	Residuals normally distributed	M1	--	--	--	36	0.2	--	--	Residual distribution	Kolmogorov-Smirnov
	No difference between sessions	Session (iTBS)	79.91	74.84	84.979	36	--	--	%MSO	--	GLMM	Subject as random effect
		Session (sham)	78.086	73.016	83.156	36	0.212	--	%MSO	Session effect	GLMM	Subject as random effect
	No difference between age groups	Age (young)	74.262	67.988	80.536	36	--	--	%MSO	--	GLMM	Subject as random effect
		Age (older)	83.733	76.31	91.157	36	0.056	--	%MSO	Age effect	GLMM	Subject as random effect
	No interaction between factors	Session & age (iTBS young)	73.952	67.407	80.498	36	--	Table 2	%MSO	--	GLMM	Subject as random effect
		Session & age (iTBS older)	85.867	78.122	93.611	36	--	Table 2	%MSO	--	GLMM	Subject as random effect
		Session & age (sham young)	74.571	68.026	81.117	36	--	Table 2	%MSO	--	GLMM	Subject as random effect
		Session & age (sham older)	81.6	73.856	89.344	36	0.096	Table 2	%MSO	Session & age effect	GLMM	Subject as random effect
AP0.5mV	Residuals normally distributed	M1	--	--	--	37	0.2	--	--	Residual distribution	Kolmogorov-Smirnov
	No difference between sessions	Session (iTBS)	73.594	69.337	77.85	37	--	--	%MSO	--	GLMM	Subject as random effect
		Session (sham)	72.476	68.22	76.733	37	0.384	--	%MSO	Session effect	GLMM	Subject as random effect
	No difference between age groups	Age (young)	69.976	64.633	75.319	37	--	--	%MSO	--	GLMM	Subject as random effect
		Age (older)	76.094	69.973	82.215	37	0.138	--	%MSO	Age effect	GLMM	Subject as random effect
	No interaction between factors	Session & age (iTBS young)	70	64.402	75.598	37	--	Table 2	%MSO	--	GLMM	Subject as random effect
		Session & age (iTBS older)	77.188	70.774	83.601	37	--	Table 2	%MSO	--	GLMM	Subject as random effect
		Session & age (sham young)	69.952	64.354	75.55	37	--	Table 2	%MSO	--	GLMM	Subject as random effect
		Session & age (sham older)	75	68.587	81.413	37	0.404	Table 2	%MSO	Session & age effect	GLMM	Subject as random effect
AMTLM	Residuals not normally distributed	M1	--	--	--	42	0.035	--	--	Residual distribution	Kolmogorov-Smirnov
	No difference between sessions	Session (iTBS)	48.132	45.154	51.111	42	--	--	%MSO	--	GLMM	Subject as random effect
		Session (sham)	48.121	45.142	51.1	42	0.994	--	%MSO	Session effect	GLMM	Subject as random effect
	No difference between age groups	Age (young)	47.332	43.783	50.882	42	--	--	%MSO	--	GLMM	Subject as random effect
		Age (older)	48.921	45.197	52.645	42	0.541	--	%MSO	Age effect	GLMM	Subject as random effect
	No interaction between factors	Session & age (iTBS young)	46.525	42.416	50.634	42	--	Table 2	%MSO	--	GLMM	Subject as random effect
		Session & age (iTBS older)	49.74	45.426	54.054	42	--	Table 2	%MSO	--	GLMM	Subject as random effect
		Session & age (sham young)	48.14	44.029	52.251	42	--	Table 2	%MSO	--	GLMM	Subject as random effect
		Session & age (sham older)	48.102	43.791	52.414	42	0.285	Table 2	%MSO	Session & age effect	GLMM	Subject as random effect
AMTRapid	Residuals normally distributed	M1	--	--	--	42	0.2	--	--	Residual distribution	Kolmogorov-Smirnov
	No difference between sessions	Session (iTBS)	52.898	49.998	55.798	42	--	--	%MSO	--	GLMM	Subject as random effect
		Session (sham)	54.27	51.37	57.171	42	0.153	--	%MSO	Session effect	GLMM	Subject as random effect
	No difference between age groups	Age (young)	53.068	49.285	56.851	42	--	--	%MSO	--	GLMM	Subject as random effect
		Age (older)	54.1	50.132	58.068	42	0.709	--	%MSO	Age effect	GLMM	Subject as random effect
	No interaction between factors	Session & age (iTBS young)	52.545	48.543	56.548	42	--	Table 2	%MSO	--	GLMM	Subject as random effect
		Session & age (iTBS older)	53.25	49.052	57.448	42	--	Table 2	%MSO	--	GLMM	Subject as random effect
		Session & age (sham young)	53.591	49.588	57.593	42	--	Table 2	%MSO	--	GLMM	Subject as random effect
		Session & age (sham older)	54.95	50.752	59.148	42	0.732	Table 2	%MSO	Session & age effect	GLMM	Subject as random effect
2 Assessing differences in MEPs at baseline
PA1mV	Residuals not normally distributed	M1	--	--	--	41	P < 0.0500	--	--	Residual distribution	Kolmogorov-Smirnov
	No difference between sessions	Session (iTBS)	0.908249	0.848567	0.967932	41	--	--	mV	--	GLMM	Subject as random effect
		Session (sham)	0.886712	0.826585	0.946838	41	0.570012	--	mV	Session effect	GLMM	Subject as random effect
	No difference between age groups	Age (young)	0.928887	0.863783	0.993992	41	--	--	mV	--	GLMM	Subject as random effect
		Age (older)	0.866073	0.798347	0.9338	41	0.189876	--	mV	Age effect	GLMM	Subject as random effect
	No interaction between factors	Session & age (iTBS young)	0.954149	0.870359	1.03794	41	--	Table 3	mV	--	GLMM	Subject as random effect
		Session & age (iTBS older)	0.862349	0.777336	0.947362	41	--	Table 3	mV	--	GLMM	Subject as random effect
		Session & age (sham young)	0.903625	0.820622	0.986629	41	--	Table 3	mV	--	GLMM	Subject as random effect
		Session & age (sham older)	0.869798	0.782786	0.95681	41	0.444593	Table 3	mV	Session & age effect	GLMM	Subject as random effect
PA0.5mV	Residuals not normally distributed	M1	--	--	--	42	P < 0.0500	--	--	Residual distribution	Kolmogorov-Smirnov
	No difference between sessions	Session (iTBS)	0.497397	0.456747	0.538046	42	--	--	mV	--	GLMM	Subject as random effect
		Session (sham)	0.467451	0.42774	0.507162	42	0.242319	--	mV	Session effect	GLMM	Subject as random effect
	No difference between age groups	Age (young)	0.510847	0.466182	0.555513	42	--	--	mV	--	GLMM	Subject as random effect
		Age (older)	0.454	0.409933	0.498067	42	0.0757448	--	mV	Age effect	GLMM	Subject as random effect
	No interaction between factors	Session & age (iTBS young)	0.514532	0.45722	0.571845	42	--	Table 3	mV	--	GLMM	Subject as random effect
		Session & age (iTBS older)	0.480261	0.422599	0.537922	42	--	Table 3	mV	--	GLMM	Subject as random effect
		Session & age (sham young)	0.507162	0.449132	0.565193	42	--	Table 3	mV	--	GLMM	Subject as random effect
		Session & age (sham older)	0.42774	0.373514	0.481966	42	0.378034	Table 3	mV	Session & age effect	GLMM	Subject as random effect
PA SICF1.5	Residuals not normally distributed	M1	--	--	--	41	P < 0.0500	--	--	Residual distribution	Kolmogorov-Smirnov
	No difference between sessions	Session (iTBS)	170.048	145.516	198.716	41	--	--	--	--	GLMM	Subject as random effect
		Session (sham)	186.369	159.463	217.815	41	0.266912	--	--	Session effect	GLMM	Subject as random effect
	No difference between age groups	Age (young)	192.262	160.383	230.477	41	--	--	--	--	GLMM	Subject as random effect
		Age (older)	164.836	135.612	200.358	41	0.257126	--	--	Age effect	GLMM	Subject as random effect
	No interaction between factors	Session & age (iTBS young)	186.115	150.544	230.091	41	--	Table 3	--	--	GLMM	Subject as random effect
		Session & age (iTBS older)	155.369	123.661	195.205	41	--	Table 3	--	--	GLMM	Subject as random effect
		Session & age (sham young)	198.612	160.644	245.553	41	--	Table 3	--	--	GLMM	Subject as random effect
		Session & age (sham older)	174.881	139.153	219.783	41	0.746671	Table 3	--	Session & age effect	GLMM	Subject as random effect
PA SICF4.5	Residuals not normally distributed	M1	--	--	--	41	P < 0.0500	--	--	Residual distribution	Kolmogorov-Smirnov
	No difference between sessions	Session (iTBS)	127.729	115.237	141.576	41	--	--	--	--	GLMM	Subject as random effect
		Session (sham)	129.454	116.791	143.49	41	0.828985	--	--	Session effect	GLMM	Subject as random effect
	No difference between age groups	Age (young)	121.816	108.833	136.348	41	--	--	--	--	GLMM	Subject as random effect
		Age (older)	135.738	120.173	153.318	41	0.200941	--	--	Age effect	GLMM	Subject as random effect
	No interaction between factors	Session & age (iTBS young)	124.389	108.175	143.035	41	--	Table 3	--	--	GLMM	Subject as random effect
		Session & age (iTBS older)	131.158	112.752	152.569	41	--	Table 3	--	--	GLMM	Subject as random effect
		Session & age (sham young)	119.296	103.735	137.192	41	--	Table 3	--	--	GLMM	Subject as random effect
		Session & age (sham older)	140.477	120.768	163.402	41	0.374012	Table 3	--	Session & age effect	GLMM	Subject as random effect
AP1mV	Residuals not normally distributed	M1	--	--	--	36	P < 0.0500	--	--	Residual distribution	Kolmogorov-Smirnov
	No difference between sessions	Session (iTBS)	0.888229	0.817705	0.958753	36	--	--	mV	--	GLMM	Subject as random effect
		Session (sham)	0.892361	0.820398	0.964325	36	0.924143	--	mV	Session effect	GLMM	Subject as random effect
	No difference between age groups	Age (young)	0.938045	0.862723	1.01337	36	--	--	mV	--	GLMM	Subject as random effect
		Age (older)	0.842545	0.756611	0.92848	36	0.101352	--	mV	Age effect	GLMM	Subject as random effect
	No interaction between factors	Session & age (iTBS young)	0.967783	0.87302	1.06255	36	--	Table 3	mV	--	GLMM	Subject as random effect
		Session & age (iTBS older)	0.808675	0.704203	0.913148	36	--	Table 3	mV	--	GLMM	Subject as random effect
		Session & age (sham young)	0.908307	0.814098	1.00252	36	--	Table 3	mV	--	GLMM	Subject as random effect
		Session & age (sham older)	0.876416	0.767606	0.985226	36	0.142922	Table 3	mV	Session & age effect	GLMM	Subject as random effect
AP0.5mV	Residuals not normally distributed	M1	--	--	--	37	P < 0.0500	--	--	Residual distribution	Kolmogorov-Smirnov
	No difference between sessions	Session (iTBS)	0.476783	0.44653	0.507036	37	--	--	mV	--	GLMM	Subject as random effect
		Session (sham)	0.489752	0.457953	0.52155	37	0.562255	--	mV	Session effect	GLMM	Subject as random effect
	No difference between age groups	Age (young)	0.492951	0.463374	0.522529	37	--	--	mV	--	GLMM	Subject as random effect
		Age (older)	0.473583	0.441156	0.50601	37	0.386825	--	mV	Age effect	GLMM	Subject as random effect
	No interaction between factors	Session & age (iTBS young)	0.493048	0.451788	0.534307	37	--	Table 3	mV	--	GLMM	Subject as random effect
		Session & age (iTBS older)	0.460518	0.416263	0.504774	37	--	Table 3	mV	--	GLMM	Subject as random effect
		Session & age (sham young)	0.492855	0.450463	0.535246	37	--	Table 3	mV	--	GLMM	Subject as random effect
		Session & age (sham older)	0.486648	0.439241	0.534056	37	0.556451	Table 3	mV	Session & age effect	GLMM	Subject as random effect
AP SICF1.5	Residuals not normally distributed	M1	--	--	--	36	P < 0.0500	--	--	Residual distribution	Kolmogorov-Smirnov
	No difference between sessions	Session (iTBS)	154.664	134.458	177.906	36	--	--	--	--	GLMM	Subject as random effect
		Session (sham)	148.37	128.98	170.675	36	0.579358	--	--	Session effect	GLMM	Subject as random effect
	No difference between age groups	Age (young)	159.957	137.153	186.553	36	--	--	--	--	GLMM	Subject as random effect
		Age (older)	143.46	119.579	172.111	36	0.370309	--	--	Age effect	GLMM	Subject as random effect
	Interaction between factors	Session & age (iTBS young)	178.275	148.84	213.531	36	--	Table 3	--	--	GLMM	Subject as random effect
		Session & age (iTBS older)	134.18	108.319	166.215	36	--	Table 3	--	--	GLMM	Subject as random effect
		Session & age (sham young)	143.522	119.767	171.989	36	--	Table 3	--	--	GLMM	Subject as random effect
		Session & age (sham older)	153.383	123.855	189.949	36	0.0195191	Table 3	--	Session & age effect	GLMM	Subject as random effect
AP SICF4.5	Residuals not normally distributed	M1	--	--	--	36	P < 0.0500	--	--	Residual distribution	Kolmogorov-Smirnov
	No difference between sessions	Session (iTBS)	111.141	101.84	121.292	36	--	--	--	--	GLMM	Subject as random effect
		Session (sham)	103.012	94.3895	112.422	36	0.164318	--	--	Session effect	GLMM	Subject as random effect
	No difference between age groups	Age (young)	111.169	101.664	121.562	36	--	--	--	--	GLMM	Subject as random effect
		Age (older)	102.987	92.6878	114.43	36	0.277734	--	--	Age effect	GLMM	Subject as random effect
	No interaction between factors	Session & age (iTBS young)	121.755	108.827	136.219	36	--	Table 3	--	--	GLMM	Subject as random effect
		Session & age (iTBS older)	101.452	88.7296	116	36	--	Table 3	--	--	GLMM	Subject as random effect
		Session & age (sham young)	101.503	90.5633	113.764	36	--	Table 3	--	--	GLMM	Subject as random effect
		Session & age (sham older)	104.544	91.5684	119.358	36	0.0524792	Table 3	--	Session & age effect	GLMM	Subject as random effect
PA- and AP-LM latency	Residuals not normally distributed	M1	--	--	--	41	P < 0.0500	--	--	Residual distribution	Kolmogorov-Smirnov
	No difference between sessions	Session (iTBS)	2.57689	2.36784	2.78595	41	--	--	ms	--	GLMM	Subject as random effect
		Session (sham)	2.7234	2.5118	2.935	41	0.216281	--	ms	Session effect	GLMM	Subject as random effect
	Difference between age groups	Age (young)	1.72196	1.52679	1.91714	41	--	--	ms	--	GLMM	Subject as random effect
		Age (older)	3.57833	3.35385	3.80281	41	P < 0.0500	--	ms	Age effect	GLMM	Subject as random effect
	No difference between age groups	Orientation (PA)	2.5645	2.32054	2.80846	41	--	--	ms	--	GLMM	Subject as random effect
		Orientation (AP)	2.73579	2.48458	2.987	41	0.335429	--	ms	Orientation effect	GLMM	Subject as random effect
	No interaction between factors	Session & age (iTBS young)	2.55707	2.26489	2.84924	41	--	--	ms	--	GLMM	Subject as random effect
		Session & age (iTBS older)	2.59671	2.29764	2.89579	41	--	--	ms	--	GLMM	Subject as random effect
		Session & age (sham young)	2.57193	2.27864	2.86522	41	--	--	ms	--	GLMM	Subject as random effect
		Session & age (sham older)	2.87487	2.56977	3.17996	41	0.96255	--	ms	Session & age effect	GLMM	Subject as random effect
	No interaction between factors	Session & orientation (iTBS PA)	1.6466	1.41707	1.87612	41	--	--	ms	--	GLMM	Subject as random effect
		Session & orientation (iTBS AP)	3.50718	3.23064	3.78372	41	--	--	ms	--	GLMM	Subject as random effect
		Session & orientation (sham PA)	1.79732	1.56464	2.03	41	--	--	ms	--	GLMM	Subject as random effect
		Session & orientation (sham AP)	3.64948	3.36779	3.93117	41	0.266331	--	ms	Session & orientation effect	GLMM	Subject as random effect
	Interaction between factors	Age & orientation (young PA)	1.51949	1.25025	1.78873	41	--	--	ms	--	GLMM	Subject as random effect
		Age & orientation (young AP)	1.92443	1.6418	2.20707	41	--	--	ms	--	GLMM	Subject as random effect
		Age & orientation (older PA)	3.60951	3.29489	3.92414	41	--	--	ms	--	GLMM	Subject as random effect
		Age & orientation (older AP)	3.54715	3.22687	3.86743	41	0.0494842	--	ms	Age & orientation effect	GLMM	Subject as random effect
	No interaction between factors	Session, age & orientation (iTBS young PA)	1.55889	1.24074	1.87705	41	--	Table 3	ms	--	GLMM	Subject as random effect
		Session, age & orientation (iTBS older PA)	1.7343	1.40339	2.06522	41	--	Table 3	ms	--	GLMM	Subject as random effect
		Session, age & orientation (iTBS young AP)	3.55524	3.16635	3.94413	41	--	Table 3	ms	--	GLMM	Subject as random effect
		Session, age & orientation (iTBS older AP)	3.45913	3.06586	3.85239	41	--	Table 3	ms	--	GLMM	Subject as random effect
		Session, age & orientation (sham young PA)	1.48008	1.16388	1.79627	41	--	Table 3	ms	--	GLMM	Subject as random effect
		Session, age & orientation (sham older PA)	2.11457	1.77313	2.456	41	--	Table 3	ms	--	GLMM	Subject as random effect
		Session, age & orientation (sham young AP)	3.66379	3.27002	4.05755	41	--	Table 3	ms	--	GLMM	Subject as random effect
		Session, age & orientation (sham older AP)	3.63517	3.23225	4.03809	41	0.276363	Table 3	ms	Session, age & orientation effect	GLMM	Subject as random effect
3 Assessing differences in perception of iTBS and sham TBS to PMd
Question 1	No difference in discomfort between sessions	Question 1 (iTBS)	2.7368	standard deviation	2.59609	38	--	Table 4	--	--	--		Bonferroni correction P = 0.0167
		Question 1 (Sham)	2.1579	standard deviation	2.18751	38	0.502	Table 4	--	iTMS vs Sham	Paired t-test
Question 2	No difference in FDI activation between sessions	Question 2 (iTBS)	0.9737	standard deviation	1.61892	38	--	Table 4	--	--	--
		Question 2 (Sham)	0.5263	standard deviation	1.05873	38	0.022	Table 4	--	iTMS vs Sham	Paired t-test
Question 3	Difference in localisation of stimulaion between sessions	Question 3 (iTBS)	1.7895	standard deviation	1.78822	38	--	Table 4	--	--	--
		Question 3 (Sham)	0.7632	standard deviation	1.10121	38	0.008	Table 4	--	iTMS vs Sham	Paired t-test
4 Assessing changes in corticospinal excitability following PMd iTBS
PA1mV	Residuals not normally distributed	M1	--	--	--	41	P < 0.0500	--	--	Residual distribution	Kolmogorov-Smirnov
	Difference between sessions	Session (iTBS)	121.119	102.06	143.736	41	--	Figure 3A	--	--	GLMM	Subject as random effect
		Session (sham)	88.5703	74.6208	105.128	41	0.000481275	Figure 3A	--	Session effect	GLMM	Subject as random effect
	No difference between time	Time (5 minutes)	105.03	88.4988	124.65	41	--	--	--	--	GLMM	Subject as random effect
		Time (40 minutes)	102.137	86.0556	121.224	41	0.755136	--	--	Time effect	GLMM	Subject as random effect
	No difference between age groups	Age (young)	109.765	89.849	134.096	41	--	--	--	--	GLMM	Subject as random effect
		Age (older)	97.7315	78.7837	121.236	41	0.438999	--	--	Age effect	GLMM	Subject as random effect
	No interaction between factors	Session & time (iTBS 5_minutes)	119.979	98.2236	146.552	41	--	--	--	--	GLMM	Subject as random effect
		Session & time (iTBS 40_minutes	122.269	100.083	149.374	41	--	--	--	--	GLMM	Subject as random effect
		Session & time (sham 5_minutes)	91.9444	75.2476	112.346	41	--	--	--	--	GLMM	Subject as random effect
		Session & time (sham 40_minutes)	85.3201	69.8224	104.258	41	0.406975	--	--	Session & time effect	GLMM	Subject as random effect
	No interaction between factors	Session & age (iTBS young)	127.885	101.314	161.425	41	--	--	--	--	GLMM	Subject as random effect
		Session & age (iTBS older)	114.71	89.2464	147.44	41	--	--	--	--	GLMM	Subject as random effect
		Session & age (sham young)	94.2128	74.602	118.979	41	--	--	--	--	GLMM	Subject as random effect
		Session & age (sham older)	83.2658	64.7814	107.024	41	0.934157	--	--	Session & age effect	GLMM	Subject as random effect
	No interaction between factors	Time & age (5_minutes young)	107.53	85.1695	135.76	41	--	--	--	--	GLMM	Subject as random effect
		Time & age (5_minutes older)	102.589	79.8209	131.852	41	--	--	--	--	GLMM	Subject as random effect
		Time & age (40_minutes young)	112.047	88.7435	141.47	41	--	--	--	--	GLMM	Subject as random effect
		Time & age (40_minutes older)	93.104	72.4313	119.677	41	0.440516	--	--	Time & age effect	GLMM	Subject as random effect
	No interaction between factors	Session, time & age (iTBS 5_minutes young)	125.134	95.3206	164.272	41	--	Figure 3C	--	--	GLMM	Subject as random effect
		Session, time & age (iTBS 5_minutes older)	115.036	85.7901	154.252	41	--	Figure 3C	--	--	GLMM	Subject as random effect
		Session, time & age (iTBS 40_minutes young)	130.696	99.5507	171.586	41	--	Figure 3C	--	--	GLMM	Subject as random effect
		Session, time & age (iTBS 40_minutes older)	114.386	85.2728	153.438	41	--	Figure 3C	--	--	GLMM	Subject as random effect
		Session, time & age (sham 5_minutes young)	92.4023	70.3309	121.4	41	--	Figure 3C	--	--	GLMM	Subject as random effect
		Session, time & age (sham 5_minutes older)	91.4888	68.2182	122.697	41	--	Figure 3C	--	--	GLMM	Subject as random effect
		Session, time & age (sham 40_minutes young)	96.0588	73.1083	126.214	41	--	Figure 3C	--	--	GLMM	Subject as random effect
		Session, time & age (sham 40_minutes older)	75.7819	56.5021	101.64	41	0.430822	Figure 3C	--	Session, time & age effect	GLMM	Subject as random effect
AP1mV	Residuals not normally distributed	M1	--	--	--	36	P < 0.0500	--	--	Residual distribution	Kolmogorov-Smirnov
	Difference between sessions	Session (iTBS)	139.347	122.815	158.105	36	--	Figure 3B	--	--	GLMM	Subject as random effect
		Session (sham)	95.7825	84.3897	108.713	36	P < 0.0500	Figure 3B	--	Session effect	GLMM	Subject as random effect
	Difference between time	Time (5 minutes)	107.908	95.0906	122.453	36	--	--	--	--	GLMM	Subject as random effect
		Time (40 minutes)	123.689	108.994	140.364	36	0.0444428	--	--	Time effect	GLMM	Subject as random effect
	No difference between age groups	Age (young)	118.569	103.198	136.23	36	--	--	--	--	GLMM	Subject as random effect
		Age (older)	112.567	95.5181	132.659	36	0.635808	--	--	Age effect	GLMM	Subject as random effect
	No interaction between factors	Session & time (iTBS 5_minutes)	130.416	112.299	151.457	36	--	--	--	--	GLMM	Subject as random effect
		Session & time (iTBS 40_minutes	148.889	128.192	172.928	36	--	--	--	--	GLMM	Subject as random effect
		Session & time (sham 5_minutes)	89.2841	76.832	103.754	36	--	--	--	--	GLMM	Subject as random effect
		Session & time (sham 40_minutes)	102.754	88.4248	119.405	36	0.930639	--	--	Session & time effect	GLMM	Subject as random effect
	No interaction between factors	Session & age (iTBS young)	145.338	123.486	171.057	36	--	--	--	--	GLMM	Subject as random effect
		Session & age (iTBS older)	133.603	110.153	162.045	36	--	--	--	--	GLMM	Subject as random effect
		Session & age (sham young)	96.7308	82.1252	113.934	36	--	--	--	--	GLMM	Subject as random effect
		Session & age (sham older)	94.8435	78.176	115.065	36	0.63486	--	--	Session & age effect	GLMM	Subject as random effect
	No interaction between factors	Time & age (5_minutes young)	113.083	96.0498	133.138	36	--	--	--	--	GLMM	Subject as random effect
		Time & age (5_minutes older)	102.969	84.8845	124.907	36	--	--	--	--	GLMM	Subject as random effect
		Time & age (40_minutes young)	124.321	105.585	146.382	36	--	--	--	--	GLMM	Subject as random effect
		Time & age (40_minutes older)	123.06	101.448	149.275	36	0.538563	--	--	Time & age effect	GLMM	Subject as random effect
	Interaction between factors	Session, time & age (iTBS 5_minutes young)	145.939	120.303	177.037	36	--	Figure 3D	--	--	GLMM	Subject as random effect
		Session, time & age (iTBS 5_minutes older)	116.545	92.7466	146.449	36	--	Figure 3D	--	--	GLMM	Subject as random effect
		Session, time & age (iTBS 40_minutes young)	144.739	119.358	175.517	36	--	Figure 3D	--	--	GLMM	Subject as random effect
		Session, time & age (iTBS 40_minutes older)	153.158	121.812	192.57	36	--	Figure 3D	--	--	GLMM	Subject as random effect
		Session, time & age (sham 5_minutes young)	87.6247	72.1807	106.373	36	--	Figure 3D	--	--	GLMM	Subject as random effect
		Session, time & age (sham 5_minutes older)	90.9749	72.3222	114.438	36	--	Figure 3D	--	--	GLMM	Subject as random effect
		Session, time & age (sham 40_minutes young)	106.783	87.9016	129.721	36	--	Figure 3D	--	--	GLMM	Subject as random effect
		Session, time & age (sham 40_minutes older)	98.8765	78.6535	124.299	36	0.0322166	Figure 3D	--	Session, time & age effect	GLMM	Subject as random effect
PA0.5mV	Residuals not normally distributed	M1	--	--	--	42	P < 0.0500	--	--	Residual distribution	Kolmogorov-Smirnov
	Difference between sessions	Session (iTBS)	144.212	122.39	169.925	42	--	--	--	--	GLMM	Subject as random effect
		Session (sham)	100.321	85.0911	118.276	42	P < 0.0500	--	--	Session effect	GLMM	Subject as random effect
	No difference between time	Time (5 minutes)	126.257	107.124	148.807	42	--	--	--	--	GLMM	Subject as random effect
		Time (40 minutes)	114.587	97.2181	135.06	42	0.2675	--	--	Time effect	GLMM	Subject as random effect
	No difference between age groups	Age (young)	121.147	99.8327	147.012	42	--	--	--	--	GLMM	Subject as random effect
		Age (older)	119.421	97.4813	146.297	42	0.920065	--	--	Age effect	GLMM	Subject as random effect
	No interaction between factors	Session & time (iTBS 5_minutes)	156.728	129.154	190.188	42	--	--	--	--	GLMM	Subject as random effect
		Session & time (iTBS 40_minutes	132.696	109.36	161.012	42	--	--	--	--	GLMM	Subject as random effect
		Session & time (sham 5_minutes)	101.71	83.7513	123.521	42	--	--	--	--	GLMM	Subject as random effect
		Session & time (sham 40_minutes)	98.9499	81.4569	120.2	42	0.232048	--	--	Session & time effect	GLMM	Subject as random effect
	Interaction between factors	Session & age (iTBS young)	159.446	127.15	199.945	42	--	Figure 4A	--	--	GLMM	Subject as random effect
		Session & age (iTBS older)	130.434	102.849	165.416	42	--	Figure 4A	--	--	GLMM	Subject as random effect
		Session & age (sham young)	92.0476	73.334	115.537	42	--	Figure 4A	--	--	GLMM	Subject as random effect
		Session & age (sham older)	109.337	86.1553	138.757	42	0.0330664	Figure 4A	--	Session & age effect	GLMM	Subject as random effect
	No interaction between factors	Time & age (5_minutes young)	125.251	99.8362	157.135	42	--	--	--	--	GLMM	Subject as random effect
		Time & age (5_minutes older)	127.272	100.328	161.45	42	--	--	--	--	GLMM	Subject as random effect
		Time & age (40_minutes young)	117.178	93.3997	147.01	42	--	--	--	--	GLMM	Subject as random effect
		Time & age (40_minutes older)	112.054	88.3214	142.163	42	0.728473	--	--	Time & age effect	GLMM	Subject as random effect
	No interaction between factors	Session, time & age (iTBS 5_minutes young)	173.482	132.849	226.543	42	--	--	--	--	GLMM	Subject as random effect
		Session, time & age (iTBS 5_minutes older)	141.591	106.983	187.396	42	--	--	--	--	GLMM	Subject as random effect
		Session, time & age (iTBS 40_minutes young)	146.546	112.232	191.351	42	--	--	--	--	GLMM	Subject as random effect
		Session, time & age (iTBS 40_minutes older)	120.155	90.7997	159.001	42	--	--	--	--	GLMM	Subject as random effect
		Session, time & age (sham 5_minutes young)	90.4285	69.1491	118.256	42	--	--	--	--	GLMM	Subject as random effect
		Session, time & age (sham 5_minutes older)	114.4	86.3701	151.526	42	--	--	--	--	GLMM	Subject as random effect
		Session, time & age (sham 40_minutes young)	93.6957	71.6358	122.549	42	--	--	--	--	GLMM	Subject as random effect
		Session, time & age (sham 40_minutes older)	104.499	78.85	138.491	42	0.574305	--	--	Session, time & age effect	GLMM	Subject as random effect
AP0.5mV	Residuals not normally distributed	M1	--	--	--	37	P < 0.0500	--	--	Residual distribution	Kolmogorov-Smirnov
	Difference between sessions	Session (iTBS)	170.582	146.369	198.8	37	--	--	--	--	GLMM	Subject as random effect
		Session (sham)	110.062	94.4071	128.313	37	P < 0.0500	--	--	Session effect	GLMM	Subject as random effect
	No difference between time	Time (5 minutes)	134.439	115.313	156.737	37	--	--	--	--	GLMM	Subject as random effect
		Time (40 minutes)	139.652	119.835	162.746	37	0.644867	--	--	Time effect	GLMM	Subject as random effect
	No difference between age groups	Age (young)	144.219	121.548	171.117	37	--	--	--	--	GLMM	Subject as random effect
		Age (older)	130.181	106.987	158.404	37	0.440523	--	--	Age effect	GLMM	Subject as random effect
	No interaction between factors	Session & time (iTBS 5_minutes)	165.808	138.213	198.912	37	--	--	--	--	GLMM	Subject as random effect
		Session & time (iTBS 40_minutes	175.493	146.381	210.395	37	--	--	--	--	GLMM	Subject as random effect
		Session & time (sham 5_minutes)	109.004	90.8056	130.849	37	--	--	--	--	GLMM	Subject as random effect
		Session & time (sham 40_minutes)	111.13	92.6502	133.296	37	0.741012	--	--	Session & time effect	GLMM	Subject as random effect
	Interaction between factors	Session & age (iTBS young)	195.666	160.041	239.223	37	--	Figure 4B	--	--	GLMM	Subject as random effect
		Session & age (iTBS older)	148.713	118.044	187.352	37	--	Figure 4B	--	--	GLMM	Subject as random effect
		Session & age (sham young)	106.298	86.8873	130.046	37	--	Figure 4B	--	--	GLMM	Subject as random effect
		Session & age (sham older)	113.959	90.426	143.616	37	0.0372958	Figure 4B	--	Session & age effect	GLMM	Subject as random effect
	No interaction between factors	Time & age (5_minutes young)	142.845	116.798	174.7	37	--	--	--	--	GLMM	Subject as random effect
		Time & age (5_minutes older)	126.527	100.362	159.514	37	--	--	--	--	GLMM	Subject as random effect
		Time & age (40_minutes young)	145.606	119.057	178.075	37	--	--	--	--	GLMM	Subject as random effect
		Time & age (40_minutes older)	133.941	106.361	168.673	37	0.818913	--	--	Time & age effect	GLMM	Subject as random effect
	No interaction between factors	Session, time & age (iTBS 5_minutes young)	190.546	150.136	241.833	37	--	--	--	--	GLMM	Subject as random effect
		Session, time & age (iTBS 5_minutes older)	144.282	109.571	189.988	37	--	--	--	--	GLMM	Subject as random effect
		Session, time & age (iTBS 40_minutes young)	200.924	158.302	255.023	37	--	--	--	--	GLMM	Subject as random effect
		Session, time & age (iTBS 40_minutes older)	153.281	116.613	201.48	37	--	--	--	--	GLMM	Subject as random effect
		Session, time & age (sham 5_minutes young)	107.085	84.275	136.068	37	--	--	--	--	GLMM	Subject as random effect
		Session, time & age (sham 5_minutes older)	110.958	84.2097	146.202	37	--	--	--	--	GLMM	Subject as random effect
		Session, time & age (sham 40_minutes young)	105.518	83.0525	134.06	37	--	--	--	--	GLMM	Subject as random effect
		Session, time & age (sham 40_minutes older)	117.041	89.0036	153.91	37	0.789038	--	--	Session, time & age effect	GLMM	Subject as random effect
5 Assessing changes in intracortical excitability following PMd iTBS
PA SICF1.5	Residuals not normally distributed	M1	--	--	--	41	P < 0.0500	--	--	Residual distribution	Kolmogorov-Smirnov
	No difference between sessions	Session (iTBS)	116.529	105.954	128.159	41	--	--	--	--	GLMM	Subject as random effect
		Session (sham)	110.272	100.255	121.289	41	0.278908	--	--	Session effect	GLMM	Subject as random effect
	No difference between time	Time (5 minutes)	109.614	99.6614	120.561	41	--	--	--	--	GLMM	Subject as random effect
		Time (40 minutes)	117.227	106.586	128.932	41	0.187742	--	--	Time effect	GLMM	Subject as random effect
	No difference between age groups	Age (young)	112.149	100.447	125.215	41	--	--	--	--	GLMM	Subject as random effect
		Age (older)	114.578	101.747	129.026	41	0.795407	--	--	Age effect	GLMM	Subject as random effect
	Interaction between factors	Session & time (iTBS 5_minutes)	108.519	96.9617	121.454	41	--	Figure 5A	--	--	GLMM	Subject as random effect
		Session & time (iTBS 40_minutes	125.129	111.805	140.042	41	--	Figure 5A	--	--	GLMM	Subject as random effect
		Session & time (sham 5_minutes)	110.72	98.9104	123.941	41	--	Figure 5A	--	--	GLMM	Subject as random effect
		Session & time (sham 40_minutes)	109.825	98.1158	122.931	41	0.029041	Figure 5A	--	Session & time effect	GLMM	Subject as random effect
	No interaction between factors	Session & age (iTBS young)	113.828	100.011	129.555	41	--	--	--	--	GLMM	Subject as random effect
		Session & age (iTBS older)	119.293	103.764	137.147	41	--	--	--	--	GLMM	Subject as random effect
		Session & age (sham young)	110.495	97.077	125.768	41	--	--	--	--	GLMM	Subject as random effect
		Session & age (sham older)	110.049	95.7016	126.546	41	0.617222	--	--	Session & age effect	GLMM	Subject as random effect
	No interaction between factors	Time & age (5_minutes young)	108.256	95.111	123.217	41	--	--	--	--	GLMM	Subject as random effect
		Time & age (5_minutes older)	110.99	96.5291	127.617	41	--	--	--	--	GLMM	Subject as random effect
		Time & age (40_minutes young)	116.183	102.078	132.236	41	--	--	--	--	GLMM	Subject as random effect
		Time & age (40_minutes older)	118.282	102.874	135.996	41	0.944924	--	--	Time & age effect	GLMM	Subject as random effect
	No interaction between factors	Session, time & age (iTBS 5_minutes young)	108.327	92.9427	126.257	41	--	--	--	--	GLMM	Subject as random effect
		Session, time & age (iTBS 5_minutes older)	108.712	92.1654	128.229	41	--	--	--	--	GLMM	Subject as random effect
		Session, time & age (iTBS 40_minutes young)	119.609	102.632	139.395	41	--	--	--	--	GLMM	Subject as random effect
		Session, time & age (iTBS 40_minutes older)	130.904	110.976	154.411	41	--	--	--	--	GLMM	Subject as random effect
		Session, time & age (sham 5_minutes young)	108.185	92.8167	126.097	41	--	--	--	--	GLMM	Subject as random effect
		Session, time & age (sham 5_minutes older)	113.316	96.0241	133.721	41	--	--	--	--	GLMM	Subject as random effect
		Session, time & age (sham 40_minutes young)	112.855	96.8229	131.541	41	--	--	--	--	GLMM	Subject as random effect
		Session, time & age (sham 40_minutes older)	106.876	90.5817	126.101	41	0.173952	--	--	Session, time & age effect	GLMM	Subject as random effect
PA SICF4.5	Residuals not normally distributed	M1	--	--	--	41	P < 0.0500	--	--	Residual distribution	Kolmogorov-Smirnov
	No difference between sessions	Session (iTBS)	112.677	100.226	126.675	41	--	--	--	--	GLMM	Subject as random effect
		Session (sham)	117.886	104.843	132.552	41	0.469311	--	--	Session effect	GLMM	Subject as random effect
	No difference between time	Time (5 minutes)	115.252	102.509	129.579	41	--	--	--	--	GLMM	Subject as random effect
		Time (40 minutes)	115.252	102.509	129.579	41	1	--	--	Time effect	GLMM	Subject as random effect
	No difference between age groups	Age (young)	121.474	106.031	139.166	41	--	--	--	--	GLMM	Subject as random effect
		Age (older)	109.349	94.4562	126.591	41	0.30217	--	--	Age effect	GLMM	Subject as random effect
	No interaction between factors	Session & time (iTBS 5_minutes)	112.677	98.1279	129.384	41	--	Figure 5B	--	--	GLMM	Subject as random effect
		Session & time (iTBS 40_minutes	112.677	98.1279	129.384	41	--	Figure 5B	--	--	GLMM	Subject as random effect
		Session & time (sham 5_minutes)	117.886	102.639	135.399	41	--	Figure 5B	--	--	GLMM	Subject as random effect
		Session & time (sham 40_minutes)	117.886	102.639	135.399	41	1	Figure 5B	--	Session & time effect	GLMM	Subject as random effect
	No interaction between factors	Session & age (iTBS young)	116.926	99.7035	137.123	41	--	--	--	--	GLMM	Subject as random effect
		Session & age (iTBS older)	108.583	91.4577	128.915	41	--	--	--	--	GLMM	Subject as random effect
		Session & age (sham young)	126.198	107.587	148.03	41	--	--	--	--	GLMM	Subject as random effect
		Session & age (sham older)	110.121	92.7332	130.77	41	0.618221	--	--	Session & age effect	GLMM	Subject as random effect
	No interaction between factors	Time & age (5_minutes young)	121.474	103.571	142.471	41	--	--	--	--	GLMM	Subject as random effect
		Time & age (5_minutes older)	109.349	92.0939	129.838	41	--	--	--	--	GLMM	Subject as random effect
		Time & age (40_minutes young)	121.474	103.571	142.471	41	--	--	--	--	GLMM	Subject as random effect
		Time & age (40_minutes older)	109.349	92.0939	129.838	41	1	--	--	Time & age effect	GLMM	Subject as random effect
	No interaction between factors	Session, time & age (iTBS 5_minutes young)	116.926	96.8784	141.122	41	--	--	--	--	GLMM	Subject as random effect
		Session, time & age (iTBS 5_minutes older)	108.583	88.6615	132.981	41	--	--	--	--	GLMM	Subject as random effect
		Session, time & age (iTBS 40_minutes young)	116.926	96.8784	141.122	41	--	--	--	--	GLMM	Subject as random effect
		Session, time & age (iTBS 40_minutes older)	108.583	88.6615	132.981	41	--	--	--	--	GLMM	Subject as random effect
		Session, time & age (sham 5_minutes young)	126.198	104.524	152.367	41	--	--	--	--	GLMM	Subject as random effect
		Session, time & age (sham 5_minutes older)	110.121	89.8859	134.912	41	--	--	--	--	GLMM	Subject as random effect
		Session, time & age (sham 40_minutes young)	126.198	104.524	152.367	41	--	--	--	--	GLMM	Subject as random effect
		Session, time & age (sham 40_minutes older)	110.121	89.8859	134.912	41	1	--	--	Session, time & age effect	GLMM	Subject as random effect
AP SICF1.5	Residuals not normally distributed	M1	--	--	--	36	P < 0.0500	--	--	Residual distribution	Kolmogorov-Smirnov
	No difference between sessions	Session (iTBS)	121.73	107.532	137.802	36	--	--	--	--	GLMM	Subject as random effect
		Session (sham)	109.675	96.8923	124.145	36	0.113185	--	--	Session effect	GLMM	Subject as random effect
	No difference between time	Time (5 minutes)	112.551	99.4292	127.405	36	--	--	--	--	GLMM	Subject as random effect
		Time (40 minutes)	118.619	104.789	134.275	36	0.424953	--	--	Time effect	GLMM	Subject as random effect
	No difference between age groups	Age (young)	112.742	98.3448	129.247	36	--	--	--	--	GLMM	Subject as random effect
		Age (older)	118.419	100.737	139.204	36	0.64909	--	--	Age effect	GLMM	Subject as random effect
	No interaction between factors	Session & time (iTBS 5_minutes)	116.519	100.67	134.864	36	--	Figure 5C	--	--	GLMM	Subject as random effect
		Session & time (iTBS 40_minutes	127.174	109.88	147.189	36	--	Figure 5C	--	--	GLMM	Subject as random effect
		Session & time (sham 5_minutes)	108.719	93.95	125.809	36	--	Figure 5C	--	--	GLMM	Subject as random effect
		Session & time (sham 40_minutes)	110.64	95.603	128.042	36	0.420918	Figure 5C	--	Session & time effect	GLMM	Subject as random effect
	No interaction between factors	Session & age (iTBS young)	112.214	95.6221	131.684	36	--	--	--	--	GLMM	Subject as random effect
		Session & age (iTBS older)	132.053	109.255	159.609	36	--	--	--	--	GLMM	Subject as random effect
		Session & age (sham young)	113.273	96.5263	132.926	36	--	--	--	--	GLMM	Subject as random effect
		Session & age (sham older)	106.192	87.878	128.322	36	0.0842261	--	--	Session & age effect	GLMM	Subject as random effect
	No interaction between factors	Time & age (5_minutes young)	112.659	96.0059	132.201	36	--	--	--	--	GLMM	Subject as random effect
		Time & age (5_minutes older)	112.444	93.0398	135.895	36	--	--	--	--	GLMM	Subject as random effect
		Time & age (40_minutes young)	112.825	96.1406	132.406	36	--	--	--	--	GLMM	Subject as random effect
		Time & age (40_minutes older)	124.711	103.194	150.714	36	0.438091	--	--	Time & age effect	GLMM	Subject as random effect
	No interaction between factors	Session, time & age (iTBS 5_minutes young)	111.312	92.1747	134.422	36	--	--	--	--	GLMM	Subject as random effect
		Session, time & age (iTBS 5_minutes older)	121.97	97.5479	152.507	36	--	--	--	--	GLMM	Subject as random effect
		Session, time & age (iTBS 40_minutes young)	113.123	93.6919	136.584	36	--	--	--	--	GLMM	Subject as random effect
		Session, time & age (iTBS 40_minutes older)	142.97	114.339	178.77	36	--	--	--	--	GLMM	Subject as random effect
		Session, time & age (sham 5_minutes young)	114.023	94.4507	137.65	36	--	--	--	--	GLMM	Subject as random effect
		Session, time & age (sham 5_minutes older)	103.661	82.9284	129.578	36	--	--	--	--	GLMM	Subject as random effect
		Session, time & age (sham 40_minutes young)	112.529	93.1723	135.907	36	--	--	--	--	GLMM	Subject as random effect
		Session, time & age (sham 40_minutes older)	108.783	87.0402	135.958	36	0.640119	--	--	Session, time & age effect	GLMM	Subject as random effect
AP SICF4.5	Residuals not normally distributed	M1	--	--	--	36	P < 0.0500	--	--	Residual distribution	Kolmogorov-Smirnov
	Difference between sessions	Session (iTBS)	135.251	115.784	157.99	36	--	--	--	--	GLMM	Subject as random effect
		Session (sham)	104.52	89.4832	122.085	36	0.00189668	--	--	Session effect	GLMM	Subject as random effect
	No difference between age groups	Time (5 minutes)	117.151	100.3	136.833	36	--	--	--	--	GLMM	Subject as random effect
		Time (40 minutes)	120.669	103.298	140.961	36	0.721011	--	--	Time effect	GLMM	Subject as random effect
	No difference between age groups	Age (young)	112.589	94.896	133.582	36	--	--	--	--	GLMM	Subject as random effect
		Age (older)	125.558	102.563	153.708	36	0.419599	--	--	Age effect	GLMM	Subject as random effect
	Interaction between factors	Session & time (iTBS 5_minutes)	125.116	104.148	150.305	36	--	Figure 5D	--	--	GLMM	Subject as random effect
		Session & time (iTBS 40_minutes	146.206	121.655	175.712	36	--	Figure 5D	--	--	GLMM	Subject as random effect
		Session & time (sham 5_minutes)	109.692	91.3047	131.783	36	--	Figure 5D	--	--	GLMM	Subject as random effect
		Session & time (sham 40_minutes)	99.5923	82.8933	119.655	36	0.0229656	Figure 5D	--	Session & time effect	GLMM	Subject as random effect
	No interaction between factors	Session & age (iTBS young)	127.287	104.169	155.536	36	--	--	--	--	GLMM	Subject as random effect
		Session & age (iTBS older)	143.712	113.325	182.247	36	--	--	--	--	GLMM	Subject as random effect
		Session & age (sham young)	99.5888	81.4768	121.727	36	--	--	--	--	GLMM	Subject as random effect
		Session & age (sham older)	109.696	86.5404	139.048	36	0.881519	--	--	Session & age effect	GLMM	Subject as random effect
	No interaction between factors	Time & age (5_minutes young)	109.083	89.2659	133.299	36	--	--	--	--	GLMM	Subject as random effect
		Time & age (5_minutes older)	125.815	99.2448	159.499	36	--	--	--	--	GLMM	Subject as random effect
		Time & age (40_minutes young)	116.209	95.08	142.032	36	--	--	--	--	GLMM	Subject as random effect
		Time & age (40_minutes older)	125.3	98.8187	158.879	36	0.684325	--	--	Time & age effect	GLMM	Subject as random effect
	No interaction between factors	Session, time & age (iTBS 5_minutes young)	118.928	93.8851	150.65	36	--	--	--	--	GLMM	Subject as random effect
		Session, time & age (iTBS 5_minutes older)	131.626	99.4321	174.244	36	--	--	--	--	GLMM	Subject as random effect
		Session, time & age (iTBS 40_minutes young)	136.234	107.486	172.671	36	--	--	--	--	GLMM	Subject as random effect
		Session, time & age (iTBS 40_minutes older)	156.908	118.462	207.831	36	--	--	--	--	GLMM	Subject as random effect
		Session, time & age (sham 5_minutes young)	100.053	78.9234	126.839	36	--	--	--	--	GLMM	Subject as random effect
		Session, time & age (sham 5_minutes older)	120.261	90.8938	159.116	36	--	--	--	--	GLMM	Subject as random effect
		Session, time & age (sham 40_minutes young)	99.1267	78.1899	125.67	36	--	--	--	--	GLMM	Subject as random effect
		Session, time & age (sham 40_minutes older)	100.06	75.6181	132.402	36	0.333707	--	--	Session, time & age effect	GLMM	Subject as random effect
6 Assessing changes in I-wave latency following PMd iTBS
PA- and AP-LM latency	Residuals not normally distributed	M1	--	--	--	41	P < 0.0500	--	--	Residual distribution	Kolmogorov-Smirnov
	No difference between sessions	Session (iTBS)	104.981	95.0748	115.918	41	--	--	--	--	GLMM	Subject as random effect
		Session (sham)	97.7807	88.5544	107.968	41	0.256483	--	--	Session effect	GLMM	Subject as random effect
	No difference between age groups	Age (young)	102.554	92.0146	114.301	41	--	--	--	--	GLMM	Subject as random effect
		Age (older)	100.094	89.5672	111.858	41	0.858105	--	--	Age effect	GLMM	Subject as random effect
	No difference between orientations	Orientation (PA)	101.884	92.2707	112.499	41	--	--	--	--	GLMM	Subject as random effect
		Orientation (AP)	100.752	91.2456	111.25	41	0.757827	--	--	Orientation effect	GLMM	Subject as random effect
	No Interaction between factorsi	Session & age (iTBS young)	104.457	90.9518	119.967	41	--	--	--	--	GLMM	Subject as random effect
		Session & age (iTBS older)	105.507	91.5527	121.588	41	--	--	--	--	GLMM	Subject as random effect
		Session & age (sham young)	100.686	87.6688	115.637	41	--	--	--	--	GLMM	Subject as random effect
		Session & age (sham older)	94.9591	82.3999	109.433	41	0.282265	--	--	Session & age effect	GLMM	Subject as random effect
	No interaction between factors	Session & orientation (iTBS PA)	108.803	95.6238	123.798	41	--	--	--	--	GLMM	Subject as random effect
		Session & orientation (iTBS AP)	101.292	89.0231	115.253	41	--	--	--	--	GLMM	Subject as random effect
		Session & orientation (sham PA)	95.4055	83.8492	108.554	41	--	--	--	--	GLMM	Subject as random effect
		Session & orientation (sham AP)	100.215	88.0763	114.027	41	0.583392	--	--	Session & orientation effect	GLMM	Subject as random effect
	No interaction between factors	Age & orientation (young PA)	105.565	91.917	121.24	41	--	--	--	--	GLMM	Subject as random effect
		Age & orientation (young AP)	98.3314	85.3262	113.319	41	--	--	--	--	GLMM	Subject as random effect
		Age & orientation (older PA)	99.6288	86.7481	114.422	41	--	--	--	--	GLMM	Subject as random effect
		Age & orientation (older AP)	101.888	88.4128	117.418	41	0.455148	--	--	Age & orientation effect	GLMM	Subject as random effect
	No interaction between factors	Session, age & orientation (iTBS young PA)	107.146	89.4636	128.322	41	--	Figure 5	--	--	GLMM	Subject as random effect
		Session, age & orientation (iTBS older PA)	110.486	91.8427	132.913	41	--	Figure 5	--	--	GLMM	Subject as random effect
		Session, age & orientation (iTBS young AP)	101.835	85.0297	121.962	41	--	Figure 5	--	--	GLMM	Subject as random effect
		Session, age & orientation (iTBS older AP)	100.752	83.7517	121.204	41	--	Figure 5	--	--	GLMM	Subject as random effect
		Session, age & orientation (sham young PA)	104.008	86.8441	124.565	41	--	Figure 5	--	--	GLMM	Subject as random effect
		Session, age & orientation (sham older PA)	87.5141	72.7472	105.279	41	--	Figure 5	--	--	GLMM	Subject as random effect
		Session, age & orientation (sham young AP)	97.4702	81.3849	116.735	41	--	Figure 5	--	--	GLMM	Subject as random effect
		Session, age & orientation (sham older AP)	103.037	85.651	123.953	41	0.23005	Figure 5	--	Session, age & orientation effect	GLMM	Subject as random effect
7 Correlation of post-intervention single-pulse TMS and paired-pulse TMS
Post-intervention single-pulse vs Post-intervention paired-pulse	Significant correlation	M1	--	--	--	41	--	--	--	--	Spearman's correlation	--
		M1	0.825	--	--	41	P < 0.0500	--	--	Post-intervention single-pulse vs Post-intervention paired-pulse	Spearman's correlation	--	Correlation coefficient
8 Correlation of baseline I-wave latency difference and changes in corticospinal excitability, intracortical excitability, and I-wave recruitment following PMd iTBS
baseline PA latency vs post-intervention PA latency	No correlation	M1	--	--	--	41	--	--	--	--	Spearman's correlation	--
		M1	-0.303	--	--	41	0.054	--	--	baseline PA latency vs post-intervention PA latency	Spearman's correlation	--	Correlation coefficient
baseline PA latency vs post-intervention AP latency	No correlation	M1	--	--	--	41	--	--	--	--	Spearman's correlation	--
		M1	-0.111	--	--	41	0.488	--	--	baseline PA latency vs post-intervention AP latency	Spearman's correlation	--	Correlation coefficient
baseline PA latency vs post-intervention PA1mV	No correlation	M1	--	--	--	41	--	--	--	--	Spearman's correlation	--
		M1	-0.007	--	--	41	0.964	--	--	baseline PA latency vs post-intervention PA1mV	Spearman's correlation	--	Correlation coefficient
baseline PA latency vs post-intervention AP1mV	No correlation	M1	--	--	--	41	--	--	--	--	Spearman's correlation	--
		M1	0.277	--	--	41	0.108	--	--	baseline PA latency vs post-intervention AP1mV	Spearman's correlation	--	Correlation coefficient
baseline PA latency vs post-intervention PA0.5mV	No correlation	M1	--	--	--	41	--	--	--	--	Spearman's correlation	--
		M1	-0.04	--	--	41	0.804	--	--	baseline PA latency vs post-intervention PA0.5mV	Spearman's correlation	--	Correlation coefficient
baseline PA latency vs post-intervention AP0.5mV	No correlation	M1	--	--	--	41	--	--	--	--	Spearman's correlation	--
		M1	0.268	--	--	41	0.115	--	--	baseline PA latency vs post-intervention AP0.5mV	Spearman's correlation	--	Correlation coefficient
baseline PA latency vs post-intervention PA SICF1.5	No correlation	M1	--	--	--	41	--	--	--	--	Spearman's correlation	--
		M1	0.064	--	--	41	0.694	--	--	baseline PA latency vs post-intervention PA SICF1.5	Spearman's correlation	--	Correlation coefficient
baseline PA latency vs post-intervention PA SICF4.5	No correlation	M1	--	--	--	41	--	--	--	--	Spearman's correlation	--
		M1	0.061	--	--	41	0.707	--	--	baseline PA latency vs post-intervention PA SICF4.5	Spearman's correlation	--	Correlation coefficient
baseline PA latency vs post-intervention AP SICF1.5	No correlation	M1	--	--	--	41	--	--	--	--	Spearman's correlation	--
		M1	0.203	--	--	41	0.242	--	--	baseline PA latency vs post-intervention AP SICF1.5	Spearman's correlation	--	Correlation coefficient
baseline PA latency vs post-intervention AP SICF4.5	No correlation	M1	--	--	--	41	--	--	--	--	Spearman's correlation	--
		M1	0.042	--	--	41	0.812	--	--	baseline PA latency vs post-intervention AP SICF4.5	Spearman's correlation	--	Correlation coefficient
baseline AP latency vs post-intervention PA latency	No correlation	M1	--	--	--	41	--	--	--	--	Spearman's correlation	--
		M1	-0.209	--	--	41	0.189	--	--	baseline AP latency vs post-intervention PA latency	Spearman's correlation	--	Correlation coefficient
baseline AP latency vs post-intervention AP latency	Significant correlation	M1	--	--	--	41	--	--	--	--	Spearman's correlation	--
		M1	-0.495	--	--	41	0.001	--	--	baseline AP latency vs post-intervention AP latency	Spearman's correlation	--	Correlation coefficient
baseline AP latency vs post-intervention PA1mV	No correlation	M1	--	--	--	41	--	--	--	--	Spearman's correlation	--
		M1	0.061	--	--	41	0.708	--	--	baseline AP latency vs post-intervention PA1mV	Spearman's correlation	--	Correlation coefficient
baseline AP latency vs post-intervention AP1mV	No correlation	M1	--	--	--	41	--	--	--	--	Spearman's correlation	--
		M1	-0.138	--	--	41	0.431	--	--	baseline AP latency vs post-intervention AP1mV	Spearman's correlation	--	Correlation coefficient
baseline AP latency vs post-intervention PA0.5mV	No correlation	M1	--	--	--	41	--	--	--	--	Spearman's correlation	--
		M1	-0.021	--	--	41	0.898	--	--	baseline AP latency vs post-intervention PA0.5mV	Spearman's correlation	--	Correlation coefficient
baseline AP latency vs post-intervention AP0.5mV	No correlation	M1	--	--	--	41	--	--	--	--	Spearman's correlation	--
		M1	0.007	--	--	41	0.97	--	--	baseline AP latency vs post-intervention AP0.5mV	Spearman's correlation	--	Correlation coefficient
baseline AP latency vs post-intervention PA SICF1.5	No correlation	M1	--	--	--	41	--	--	--	--	Spearman's correlation	--
		M1	0.002	--	--	41	0.992	--	--	baseline AP latency vs post-intervention PA SICF1.5	Spearman's correlation	--	Correlation coefficient
baseline AP latency vs post-intervention PA SICF4.5	No correlation	M1	--	--	--	41	--	--	--	--	Spearman's correlation	--
		M1	0.113	--	--	41	0.487	--	--	baseline AP latency vs post-intervention PA SICF4.5	Spearman's correlation	--	Correlation coefficient
baseline AP latency vs post-intervention AP SICF1.5	No correlation	M1	--	--	--	41	--	--	--	--	Spearman's correlation	--
		M1	0.003	--	--	41	0.985	--	--	baseline AP latency vs post-intervention AP SICF1.5	Spearman's correlation	--	Correlation coefficient
baseline AP latency vs post-intervention AP SICF4.5	No correlation	M1	--	--	--	41	--	--	--	--	Spearman's correlation	--
		M1	-0.069	--	--	41	0.694	--	--	baseline AP latency vs post-intervention AP SICF4.5	Spearman's correlation	--	Correlation coefficient
9 Correlation of age (years) and changes in corticospinal excitability, intracortical excitability, and I-wave recruitment following PMd iTBS
age vs post-intervention PA latency	No correlation	M1	--	--	--	41	--	--	--	--	Spearman's correlation	--
		M1	-0.127	--	--	41	0.43	--	--	age vs post-intervention PA latency	Spearman's correlation	--	Correlation coefficient
age vs post-intervention AP latency	No correlation	M1	--	--	--	41	--	--	--	--	Spearman's correlation	--
		M1	-0.266	--	--	41	0.092	--	--	age vs post-intervention AP latency	Spearman's correlation	--	Correlation coefficient
age vs post-intervention PA1mV	No correlation	M1	--	--	--	41	--	--	--	--	Spearman's correlation	--
		M1	-0.127	--	--	41	0.434	--	--	age vs post-intervention PA1mV	Spearman's correlation	--	Correlation coefficient
age vs post-intervention AP1mV	No correlation	M1	--	--	--	41	--	--	--	--	Spearman's correlation	--
		M1	-0.06	--	--	41	0.73	--	--	age vs post-intervention AP1mV	Spearman's correlation	--	Correlation coefficient
age vs post-intervention PA0.5mV	No correlation	M1	--	--	--	41	--	--	--	--	Spearman's correlation	--
		M1	-0.27	--	--	41	0.088	--	--	age vs post-intervention PA0.5mV	Spearman's correlation	--	Correlation coefficient
age vs post-intervention AP0.5mV	No correlation	M1	--	--	--	41	--	--	--	--	Spearman's correlation	--
		M1	-0.338	--	--	41	0.044	--	--	age vs post-intervention AP0.5mV	Spearman's correlation	--	Correlation coefficient, FDR-adjused P-value not significant
age vs post-intervention PA SICF1.5	No correlation	M1	--	--	--	41	--	--	--	--	Spearman's correlation	--
		M1	-0.153	--	--	41	0.347	--	--	age vs post-intervention PA SICF1.5	Spearman's correlation	--	Correlation coefficient
age vs post-intervention PA SICF4.5	No correlation	M1	--	--	--	41	--	--	--	--	Spearman's correlation	--
		M1	-0.123	--	--	41	0.449	--	--	age vs post-intervention PA SICF4.5	Spearman's correlation	--	Correlation coefficient
age vs post-intervention AP SICF1.5	No correlation	M1	--	--	--	41	--	--	--	--	Spearman's correlation	--
		M1	0.051	--	--	41	0.772	--	--	age vs post-intervention AP SICF1.5	Spearman's correlation	--	Correlation coefficient
age vs post-intervention AP SICF4.5	No correlation	M1	--	--	--	41	--	--	--	--	Spearman's correlation	--
		M1	0.108	--	--	41	0.538	--	--	age vs post-intervention AP SICF4.5	Spearman's correlation	--	Correlation coefficient
